# Supplementary material for: E-Gastryal® + Magnesium Alginate Plus PPI vs. PPI Alone in GERD: Results from the GENYAL® Randomized Controlled Trial
Source: J Clin Med. 2025 Jul 7;14(13):4794. doi: 10.3390/jcm14134794 (PMC12251391; doi:10.3390/jcm14134794)
Supplement: Supplementary file 1 [file jcm-14-04794-s001.zip]

Archive with 1 entries (1 files):
- jcm-3664470-supplementary.docx
